# Supplementary material for: Predator metamorphosis and its consequence for prey risk assessment
Source: Behav Ecol. 2024 Mar 6;35(3):arae014. doi: 10.1093/beheco/arae014 (PMC10965031; doi:10.1093/beheco/arae014)
Supplement: arae014_suppl_Supplementary_Data [file arae014_suppl_supplementary_data.xlsx]

## Sheet: Beetle
Pail	Clutch	Treatment	Cue	Pre	Post	Change
1	1	Adult Beetle Odor	Adult Beetle Odor	6	5	-1
7	1	Larval Beetle Odor	Larval Beetle Odor	30	6	-24
13	1	Water	Adult Beetle Odor	14	5	-9
2	2	Adult Beetle Odor	Larval Beetle Odor	14	11	-3
8	2	Larval Beetle Odor	Adult Beetle Odor	20	10	-10
14	2	Water	Larval Beetle Odor	7	4	-3
3	3	Adult Beetle Odor	Adult Beetle Odor	9	6	-3
9	2	Larval Beetle Odor	Adult Beetle Odor	12	8	-4
15	3	Water	Larval Beetle Odor	10	9	-1
4	4	Adult Beetle Odor	Larval Beetle Odor	9	7	-2
16	4	Water	Larval Beetle Odor	6	12	6
5	5	Adult Beetle Odor	Adult Beetle Odor	9	5	-4
11	5	Larval Beetle Odor	Larval Beetle Odor	15	13	-2
17	5	Water	Adult Beetle Odor	13	7	-6
6	6	Adult Beetle Odor	Larval Beetle Odor	14	2	-12
12	6	Larval Beetle Odor	Adult Beetle Odor	18	9	-9
18	6	Water	Larval Beetle Odor	14	6	-8
1	1	Adult Beetle Odor	Larval Beetle Odor	16	14	-2
7	1	Larval Beetle Odor	Adult Beetle Odor	15	11	-4
13	1	Water	Larval Beetle Odor	42	36	-6
2	2	Adult Beetle Odor	Adult Beetle Odor	16	12	-4
8	2	Larval Beetle Odor	Larval Beetle Odor	28	12	-16
3	3	Adult Beetle Odor	Larval Beetle Odor	42	11	-31
9	3	Larval Beetle Odor	Adult Beetle Odor	61	29	-32
4	4	Adult Beetle Odor	Adult Beetle Odor	22	8	-14
10	4	Larval Beetle Odor	Larval Beetle Odor	26	9	-17
16	4	Water	Adult Beetle Odor	11	9	-2
5	5	Adult Beetle Odor	Larval Beetle Odor	26	16	-10
11	5	Larval Beetle Odor	Adult Beetle Odor	11	15	4
17	5	Water	Larval Beetle Odor	15	12	-3
12	6	Larval Beetle Odor	Larval Beetle Odor	19	15	-4
18	6	Water	Adult Beetle Odor	19	16	-3
1	1	Adult Beetle Odor	Adult Beetle Odor	33	16	-17
7	1	Larval Beetle Odor	Larval Beetle Odor	23	3	-20
13	1	Water	Adult Beetle Odor	26	18	-8
8	2	Larval Beetle Odor	Adult Beetle Odor	9	8	-1
14	2	Water	Larval Beetle Odor	16	32	16
3	3	Adult Beetle Odor	Adult Beetle Odor	24	7	-17
9	3	Larval Beetle Odor	Adult Beetle Odor	20	14	-6
15	3	Water	Larval Beetle Odor	36	23	-13
10	4	Larval Beetle Odor	Adult Beetle Odor	30	14	-16
16	4	Water	Larval Beetle Odor	12	6	-6
5	5	Adult Beetle Odor	Adult Beetle Odor	12	1	-11
11	5	Larval Beetle Odor	Larval Beetle Odor	17	21	4
17	5	Water	Adult Beetle Odor	33	26	-7
12	6	Larval Beetle Odor	Adult Beetle Odor	15	18	3
18	6	Water	Larval Beetle Odor	10	11	1
1	1	Adult Beetle Odor	Larval Beetle Odor	14	14	0
7	1	Larval Beetle Odor	Adult Beetle Odor	10	8	-2
13	1	Water	Larval Beetle Odor	13	23	10
2	2	Adult Beetle Odor	Adult Beetle Odor	22	22	0
8	2	Larval Beetle Odor	Larval Beetle Odor	17	17	0
14	2	Water	Adult Beetle Odor	16	8	-8
3	3	Adult Beetle Odor	Larval Beetle Odor	9	4	-5
9	3	Larval Beetle Odor	Adult Beetle Odor	22	5	-17
15	3	Water	Larval Beetle Odor	18	22	4
4	4	Adult Beetle Odor	Adult Beetle Odor	29	15	-14
10	4	Larval Beetle Odor	Larval Beetle Odor	28	28	0
16	4	Water	Adult Beetle Odor	14	8	-6
5	5	Adult Beetle Odor	Larval Beetle Odor	16	10	-6
11	5	Larval Beetle Odor	Adult Beetle Odor	17	9	-8
17	5	Water	Larval Beetle Odor	19	5	-14
12	6	Larval Beetle Odor	Larval Beetle Odor	13	10	-3
1	1	Adult Beetle Odor	Adult Beetle Odor	21	4	-17
13	1	Water	Adult Beetle Odor	30	16	-14
2	2	Adult Beetle Odor	Larval Beetle Odor	16	10	-6
8	2	Larval Beetle Odor	Adult Beetle Odor	14	13	-1
14	2	Water	Larval Beetle Odor	21	12	-9
3	3	Adult Beetle Odor	Adult Beetle Odor	13	7	-6
9	3	Larval Beetle Odor	Adult Beetle Odor	24	6	-18
4	4	Adult Beetle Odor	Larval Beetle Odor	14	2	-12
10	4	Larval Beetle Odor	Adult Beetle Odor	17	1	-16
5	5	Adult Beetle Odor	Adult Beetle Odor	10	4	-6
11	5	Larval Beetle Odor	Larval Beetle Odor	26	8	-18
17	5	Water	Adult Beetle Odor	8	5	-3
6	6	Adult Beetle Odor	Larval Beetle Odor	29	16	-13
12	6	Larval Beetle Odor	Adult Beetle Odor	18	12	-6
18	6	Water	Larval Beetle Odor	11	10	-1
1	1	Adult Beetle Odor	Larval Beetle Odor	20	15	-5
7	1	Larval Beetle Odor	Adult Beetle Odor	19	10	-9
13	1	Water	Larval Beetle Odor	31	14	-17
2	2	Adult Beetle Odor	Adult Beetle Odor	32	16	-16
14	2	Water	Adult Beetle Odor	35	22	-13
3	3	Adult Beetle Odor	Larval Beetle Odor	17	1	-16
9	3	Larval Beetle Odor	Adult Beetle Odor	19	18	-1
15	3	Water	Larval Beetle Odor	13	9	-4
4	4	Adult Beetle Odor	Adult Beetle Odor	32	6	-26
10	4	Larval Beetle Odor	Larval Beetle Odor	17	7	-10
16	4	Water	Adult Beetle Odor	17	8	-9
5	5	Adult Beetle Odor	Larval Beetle Odor	18	8	-10
11	5	Larval Beetle Odor	Adult Beetle Odor	17	15	-2
17	5	Water	Larval Beetle Odor	19	10	-9
6	6	Adult Beetle Odor	Adult Beetle Odor	19	9	-10
12	6	Larval Beetle Odor	Larval Beetle Odor	20	8	-12
18	6	Water	Adult Beetle Odor	18	4	-14
1	1	Adult Beetle Odor	Adult Beetle Odor	15	9	-6
7	1	Larval Beetle Odor	Larval Beetle Odor	25	17	-8
13	1	Water	Adult Beetle Odor	12	8	-4
2	2	Adult Beetle Odor	Larval Beetle Odor	23	15	-8
8	2	Larval Beetle Odor	Adult Beetle Odor	16	6	-10
14	2	Water	Larval Beetle Odor	23	4	-19
3	3	Adult Beetle Odor	Adult Beetle Odor	11	4	-7
9	3	Larval Beetle Odor	Adult Beetle Odor	15	14	-1
15	3	Water	Larval Beetle Odor	27	20	-7
4	4	Adult Beetle Odor	Larval Beetle Odor	36	11	-25
10	4	Larval Beetle Odor	Adult Beetle Odor	33	18	-15
16	4	Water	Larval Beetle Odor	22	7	-15
5	5	Adult Beetle Odor	Adult Beetle Odor	19	12	-7
11	5	Larval Beetle Odor	Larval Beetle Odor	8	1	-7
17	5	Water	Adult Beetle Odor	22	10	-12
6	6	Adult Beetle Odor	Larval Beetle Odor	12	16	4
12	6	Larval Beetle Odor	Adult Beetle Odor	19	14	-5
1	1	Adult Beetle Odor	Larval Beetle Odor	8	3	-5
7	1	Larval Beetle Odor	Adult Beetle Odor	10	13	3
13	1	Water	Larval Beetle Odor	15	17	2
2	2	Adult Beetle Odor	Adult Beetle Odor	10	9	-1
8	2	Larval Beetle Odor	Larval Beetle Odor	13	9	-4
14	2	Water	Adult Beetle Odor	9	19	10
3	3	Adult Beetle Odor	Larval Beetle Odor	14	6	-8
9	3	Larval Beetle Odor	Adult Beetle Odor	15	11	-4
15	3	Water	Larval Beetle Odor	12	15	3
4	4	Adult Beetle Odor	Adult Beetle Odor	8	4	-4
10	4	Larval Beetle Odor	Larval Beetle Odor	11	6	-5
16	4	Water	Adult Beetle Odor	14	4	-10
5	5	Adult Beetle Odor	Larval Beetle Odor	8	4	-4
11	5	Larval Beetle Odor	Adult Beetle Odor	20	11	-9
17	5	Water	Larval Beetle Odor	26	2	-24
6	6	Adult Beetle Odor	Adult Beetle Odor	21	10	-11
12	6	Larval Beetle Odor	Larval Beetle Odor	13	10	-3
18	6	Water	Adult Beetle Odor	14	21	7
1	1	Adult Beetle Odor	Adult Beetle Odor	35	12	-23
7	1	Larval Beetle Odor	Larval Beetle Odor	35	10	-25
13	1	Water	Adult Beetle Odor	9	6	-3
2	2	Adult Beetle Odor	Larval Beetle Odor	21	38	17
8	2	Larval Beetle Odor	Adult Beetle Odor	18	0	-18
14	2	Water	Larval Beetle Odor	14	22	8
9	3	Larval Beetle Odor	Larval Beetle Odor	24	20	-4
15	3	Water	Adult Beetle Odor	10	13	3
4	4	Adult Beetle Odor	Larval Beetle Odor	21	3	-18
10	4	Larval Beetle Odor	Adult Beetle Odor	24	2	-22
16	4	Water	Larval Beetle Odor	11	10	-1
5	5	Adult Beetle Odor	Adult Beetle Odor	14	3	-11
11	5	Larval Beetle Odor	Larval Beetle Odor	13	12	-1
17	5	Water	Adult Beetle Odor	6	4	-2
6	6	Adult Beetle Odor	Larval Beetle Odor	11	5	-6
1	1	Adult Beetle Odor	Larval Beetle Odor	22	15	-7
7	1	Larval Beetle Odor	Adult Beetle Odor	10	1	-9
13	1	Water	Larval Beetle Odor	35	15	-20
8	2	Larval Beetle Odor	Larval Beetle Odor	22	14	-8
3	3	Adult Beetle Odor	Larval Beetle Odor	19	9	-10
9	3	Larval Beetle Odor	Adult Beetle Odor	34	5	-29
15	3	Water	Larval Beetle Odor	16	12	-4
4	4	Adult Beetle Odor	Adult Beetle Odor	18	18	0
10	4	Larval Beetle Odor	Larval Beetle Odor	29	3	-26
16	4	Water	Adult Beetle Odor	18	7	-11
5	5	Adult Beetle Odor	Larval Beetle Odor	11	0	-11
11	5	Larval Beetle Odor	Adult Beetle Odor	14	1	-13
17	5	Water	Larval Beetle Odor	13	20	7
6	6	Adult Beetle Odor	Adult Beetle Odor	24	5	-19
12	6	Larval Beetle Odor	Larval Beetle Odor	20	6	-14
1	1	Adult Beetle Odor	Adult Beetle Odor	24	11	-13
13	1	Water	Adult Beetle Odor	9	9	0
2	2	Adult Beetle Odor	Larval Beetle Odor	14	23	9
8	2	Larval Beetle Odor	Adult Beetle Odor	42	8	-34
14	2	Water	Larval Beetle Odor	36	24	-12
3	3	Adult Beetle Odor	Adult Beetle Odor	33	6	-27
9	3	Larval Beetle Odor	Adult Beetle Odor	22	0	-22
4	4	Adult Beetle Odor	Larval Beetle Odor	14	14	0
10	4	Larval Beetle Odor	Adult Beetle Odor	6	0	-6
16	4	Water	Larval Beetle Odor	15	11	-4
5	5	Adult Beetle Odor	Adult Beetle Odor	6	2	-4
11	5	Larval Beetle Odor	Larval Beetle Odor	14	19	5
6	6	Adult Beetle Odor	Larval Beetle Odor	16	8	-8
18	6	Water	Larval Beetle Odor	12	17	5
13	1	Water	Larval Beetle Odor	10	5	-5
2	2	Adult Beetle Odor	Adult Beetle Odor	12	14	2
8	2	Larval Beetle Odor	Larval Beetle Odor	18	22	4
14	2	Water	Adult Beetle Odor	11	8	-3
3	3	Adult Beetle Odor	Larval Beetle Odor	14	7	-7
9	3	Larval Beetle Odor	Adult Beetle Odor	21	9	-12
15	3	Water	Larval Beetle Odor	17	9	-8
4	4	Adult Beetle Odor	Adult Beetle Odor	39	17	-22
10	4	Larval Beetle Odor	Larval Beetle Odor	17	4	-13
11	5	Larval Beetle Odor	Adult Beetle Odor	16	3	-13
17	5	Water	Larval Beetle Odor	20	13	-7
6	6	Adult Beetle Odor	Adult Beetle Odor	18	15	-3
12	6	Larval Beetle Odor	Larval Beetle Odor	21	18	-3
18	6	Water	Adult Beetle Odor	10	5	-5
1	1	Adult Beetle Odor	Adult Beetle Odor	10	12	2
7	1	Larval Beetle Odor	Larval Beetle Odor	11	7	-4
13	1	Water	Adult Beetle Odor	21	10	-11
2	2	Adult Beetle Odor	Larval Beetle Odor	23	24	1
8	2	Larval Beetle Odor	Adult Beetle Odor	35	6	-29
14	2	Water	Larval Beetle Odor	22	5	-17
3	3	Adult Beetle Odor	Adult Beetle Odor	28	11	-17
9	3	Larval Beetle Odor	Adult Beetle Odor	26	26	0
15	3	Water	Larval Beetle Odor	31	5	-26
4	4	Adult Beetle Odor	Larval Beetle Odor	8	0	-8
10	4	Larval Beetle Odor	Adult Beetle Odor	19	8	-11
5	5	Adult Beetle Odor	Adult Beetle Odor	32	15	-17
11	5	Larval Beetle Odor	Larval Beetle Odor	22	23	1
17	5	Water	Adult Beetle Odor	25	31	6
6	6	Adult Beetle Odor	Larval Beetle Odor	24	24	0
12	6	Larval Beetle Odor	Adult Beetle Odor	14	25	11
18	6	Water	Larval Beetle Odor	17	23	6
1	1	Adult Beetle Odor	Larval Beetle Odor	12	6	-6
7	1	Larval Beetle Odor	Adult Beetle Odor	9	7	-2
2	2	Adult Beetle Odor	Adult Beetle Odor	28	16	-12
8	2	Larval Beetle Odor	Larval Beetle Odor	20	2	-18
3	3	Adult Beetle Odor	Larval Beetle Odor	22	22	0
9	3	Larval Beetle Odor	Adult Beetle Odor	7	0	-7
15	3	Water	Larval Beetle Odor	25	26	1
4	4	Adult Beetle Odor	Adult Beetle Odor	22	20	-2
10	4	Larval Beetle Odor	Larval Beetle Odor	22	10	-12
16	4	Water	Adult Beetle Odor	13	10	-3
11	5	Larval Beetle Odor	Adult Beetle Odor	18	6	-12
6	6	Adult Beetle Odor	Adult Beetle Odor	20	17	-3
12	6	Larval Beetle Odor	Larval Beetle Odor	13	14	1
18	6	Water	Adult Beetle Odor	10	12	2
7	1	Larval Beetle Odor	Larval Beetle Odor	51	26	-25
13	1	Water	Adult Beetle Odor	15	16	1
2	2	Adult Beetle Odor	Larval Beetle Odor	17	4	-13
8	2	Larval Beetle Odor	Adult Beetle Odor	30	20	-10
14	2	Water	Larval Beetle Odor	20	19	-1
3	3	Adult Beetle Odor	Adult Beetle Odor	27	5	-22
9	3	Larval Beetle Odor	Adult Beetle Odor	30	4	-26
4	4	Adult Beetle Odor	Larval Beetle Odor	9	1	-8
10	4	Larval Beetle Odor	Adult Beetle Odor	15	10	-5
16	4	Water	Larval Beetle Odor	13	15	2
5	5	Adult Beetle Odor	Adult Beetle Odor	9	2	-7
17	5	Water	Adult Beetle Odor	19	11	-8
6	6	Adult Beetle Odor	Larval Beetle Odor	10	5	-5
12	6	Larval Beetle Odor	Adult Beetle Odor	15	5	-10
18	6	Water	Larval Beetle Odor	11	2	-9
1	1	Adult Beetle Odor	Larval Beetle Odor	12	3	-9
7	1	Larval Beetle Odor	Adult Beetle Odor	6	3	-3
13	1	Water	Larval Beetle Odor	12	4	-8
2	2	Adult Beetle Odor	Adult Beetle Odor	14	3	-11
14	2	Water	Adult Beetle Odor	13	4	-9
3	3	Adult Beetle Odor	Larval Beetle Odor	30	8	-22
9	3	Larval Beetle Odor	Adult Beetle Odor	10	2	-8
15	3	Water	Larval Beetle Odor	26	4	-22
4	4	Adult Beetle Odor	Adult Beetle Odor	15	4	-11
16	4	Water	Adult Beetle Odor	26	23	-3
5	5	Adult Beetle Odor	Larval Beetle Odor	19	28	9
11	5	Larval Beetle Odor	Adult Beetle Odor	10	17	7
17	5	Water	Larval Beetle Odor	25	15	-10
6	6	Adult Beetle Odor	Adult Beetle Odor	22	20	-2
1	1	Adult Beetle Odor	Adult Beetle Odor	11	20	9
7	1	Larval Beetle Odor	Larval Beetle Odor	14	15	1
2	2	Adult Beetle Odor	Larval Beetle Odor	29	14	-15
8	2	Larval Beetle Odor	Adult Beetle Odor	25	21	-4
14	2	Water	Larval Beetle Odor	6	6	0
3	3	Adult Beetle Odor	Adult Beetle Odor	18	5	-13
9	3	Larval Beetle Odor	Adult Beetle Odor	29	6	-23
4	4	Adult Beetle Odor	Larval Beetle Odor	16	13	-3
10	4	Larval Beetle Odor	Adult Beetle Odor	14	8	-6
16	4	Water	Larval Beetle Odor	8	8	0
5	5	Adult Beetle Odor	Adult Beetle Odor	27	9	-18
11	5	Larval Beetle Odor	Larval Beetle Odor	6	1	-5
17	5	Water	Adult Beetle Odor	12	6	-6
6	6	Adult Beetle Odor	Larval Beetle Odor	20	10	-10
12	6	Larval Beetle Odor	Adult Beetle Odor	16	11	-5
18	6	Water	Larval Beetle Odor	7	11	4
1	1	Adult Beetle Odor	Larval Beetle Odor	38	39	1
7	1	Larval Beetle Odor	Adult Beetle Odor	16	4	-12
13	1	Water	Larval Beetle Odor	12	6	-6
2	2	Adult Beetle Odor	Adult Beetle Odor	7	4	-3
14	2	Water	Adult Beetle Odor	19	4	-15
3	3	Adult Beetle Odor	Larval Beetle Odor	21	16	-5
9	3	Larval Beetle Odor	Adult Beetle Odor	14	16	2
15	3	Water	Larval Beetle Odor	24	7	-17
4	4	Adult Beetle Odor	Adult Beetle Odor	11	10	-1
10	4	Larval Beetle Odor	Larval Beetle Odor	16	15	-1
16	4	Water	Adult Beetle Odor	14	24	10
5	5	Adult Beetle Odor	Larval Beetle Odor	6	4	-2
11	5	Larval Beetle Odor	Adult Beetle Odor	17	10	-7
17	5	Water	Larval Beetle Odor	16	12	-4
6	6	Adult Beetle Odor	Adult Beetle Odor	36	23	-13
12	6	Larval Beetle Odor	Larval Beetle Odor	40	19	-21
18	6	Water	Adult Beetle Odor	11	8	-3
1	1	Adult Beetle Odor	Adult Beetle Odor	39	27	-12
7	1	Larval Beetle Odor	Larval Beetle Odor	21	2	-19
2	2	Adult Beetle Odor	Larval Beetle Odor	43	7	-36
8	2	Larval Beetle Odor	Adult Beetle Odor	19	15	-4
14	2	Water	Larval Beetle Odor	26	16	-10
3	3	Adult Beetle Odor	Adult Beetle Odor	17	28	11
9	3	Larval Beetle Odor	Adult Beetle Odor	26	16	-10
15	3	Water	Larval Beetle Odor	28	13	-15
16	4	Water	Larval Beetle Odor	10	9	-1
5	5	Adult Beetle Odor	Adult Beetle Odor	15	3	-12
11	5	Larval Beetle Odor	Larval Beetle Odor	34	18	-16
17	5	Water	Adult Beetle Odor	14	18	4
6	6	Adult Beetle Odor	Larval Beetle Odor	14	6	-8
12	6	Larval Beetle Odor	Adult Beetle Odor	38	31	-7
18	6	Water	Larval Beetle Odor	38	33	-5
7	2	Larval Beetle Odor	Adult Beetle Odor	10	11	1
13	2	Water	Larval Beetle Odor	18	36	18
2	2	Adult Beetle Odor	Adult Beetle Odor	15	13	-2
8	2	Larval Beetle Odor	Larval Beetle Odor	13	20	7
14	2	Water	Adult Beetle Odor	14	15	1
3	3	Adult Beetle Odor	Larval Beetle Odor	35	18	-17
9	3	Larval Beetle Odor	Adult Beetle Odor	11	1	-10
10	4	Larval Beetle Odor	Larval Beetle Odor	12	17	5
11	5	Larval Beetle Odor	Adult Beetle Odor	14	15	1
17	5	Water	Larval Beetle Odor	22	16	-6
6	6	Adult Beetle Odor	Adult Beetle Odor	34	40	6
18	6	Water	Adult Beetle Odor	16	7	-9

## Sheet: Salamader
Pail	Clutch	Tx	Cue	Pre	Post	Change
1	1	Adult Salamander Odor	Adult Salamander Odor	54	7	-47
6	6	Adult Salamander Odor	Adult Salamander Odor	45	1	-44
4	4	Adult Salamander Odor	Adult Salamander Odor	69	25	-44
5	5	Adult Salamander Odor	Adult Salamander Odor	50	16	-34
6	6	Adult Salamander Odor	Adult Salamander Odor	55	22	-33
6	6	Adult Salamander Odor	Adult Salamander Odor	31	1	-30
4	4	Adult Salamander Odor	Adult Salamander Odor	30	3	-27
6	6	Adult Salamander Odor	Adult Salamander Odor	33	7	-26
1	1	Adult Salamander Odor	Adult Salamander Odor	33	8	-25
4	4	Adult Salamander Odor	Adult Salamander Odor	46	23	-23
4	4	Adult Salamander Odor	Adult Salamander Odor	43	21	-22
6	6	Adult Salamander Odor	Adult Salamander Odor	28	13	-15
1	1	Adult Salamander Odor	Adult Salamander Odor	43	30	-13
3	3	Adult Salamander Odor	Adult Salamander Odor	50	39	-11
2	2	Adult Salamander Odor	Adult Salamander Odor	24	13	-11
3	3	Adult Salamander Odor	Adult Salamander Odor	11	0	-11
4	4	Adult Salamander Odor	Adult Salamander Odor	22	11	-11
3	3	Adult Salamander Odor	Adult Salamander Odor	21	11	-10
2	2	Adult Salamander Odor	Adult Salamander Odor	9	0	-9
4	4	Adult Salamander Odor	Adult Salamander Odor	15	6	-9
1	1	Adult Salamander Odor	Adult Salamander Odor	40	33	-7
2	2	Adult Salamander Odor	Adult Salamander Odor	8	3	-5
2	2	Adult Salamander Odor	Adult Salamander Odor	8	4	-4
2	2	Adult Salamander Odor	Adult Salamander Odor	6	3	-3
1	1	Adult Salamander Odor	Adult Salamander Odor	68	65	-3
4	4	Adult Salamander Odor	Adult Salamander Odor	17	15	-2
5	5	Adult Salamander Odor	Adult Salamander Odor	22	20	-2
2	2	Adult Salamander Odor	Adult Salamander Odor	9	8	-1
4	4	Adult Salamander Odor	Adult Salamander Odor	7	7	0
1	1	Adult Salamander Odor	Adult Salamander Odor	52	52	0
5	5	Adult Salamander Odor	Adult Salamander Odor	45	46	1
2	2	Adult Salamander Odor	Adult Salamander Odor	17	19	2
5	5	Adult Salamander Odor	Adult Salamander Odor	23	26	3
2	2	Adult Salamander Odor	Adult Salamander Odor	11	14	3
5	5	Adult Salamander Odor	Adult Salamander Odor	24	27	3
4	4	Adult Salamander Odor	Adult Salamander Odor	13	16	3
4	4	Adult Salamander Odor	Adult Salamander Odor	16	20	4
3	3	Adult Salamander Odor	Adult Salamander Odor	7	14	7
3	3	Adult Salamander Odor	Adult Salamander Odor	22	32	10
2	2	Adult Salamander Odor	Adult Salamander Odor	14	26	12
6	6	Adult Salamander Odor	Adult Salamander Odor	20	34	14
6	6	Adult Salamander Odor	Adult Salamander Odor	7	21	14
4	4	Adult Salamander Odor	Adult Salamander Odor	28	49	21
3	3	Adult Salamander Odor	Larval Salamander Odor	52	8	-44
5	5	Adult Salamander Odor	Larval Salamander Odor	41	5	-36
1	1	Adult Salamander Odor	Larval Salamander Odor	27	0	-27
1	1	Adult Salamander Odor	Larval Salamander Odor	44	22	-22
2	2	Adult Salamander Odor	Larval Salamander Odor	30	11	-19
2	2	Adult Salamander Odor	Larval Salamander Odor	19	3	-16
1	1	Adult Salamander Odor	Larval Salamander Odor	23	10	-13
4	4	Adult Salamander Odor	Larval Salamander Odor	31	19	-12
3	3	Adult Salamander Odor	Larval Salamander Odor	26	14	-12
1	1	Adult Salamander Odor	Larval Salamander Odor	14	3	-11
4	4	Adult Salamander Odor	Larval Salamander Odor	37	29	-8
2	2	Adult Salamander Odor	Larval Salamander Odor	37	30	-7
4	4	Adult Salamander Odor	Larval Salamander Odor	42	36	-6
2	2	Adult Salamander Odor	Larval Salamander Odor	10	4	-6
1	1	Adult Salamander Odor	Larval Salamander Odor	13	7	-6
1	1	Adult Salamander Odor	Larval Salamander Odor	14	8	-6
2	2	Adult Salamander Odor	Larval Salamander Odor	10	5	-5
4	4	Adult Salamander Odor	Larval Salamander Odor	26	21	-5
4	4	Adult Salamander Odor	Larval Salamander Odor	45	40	-5
4	4	Adult Salamander Odor	Larval Salamander Odor	10	5	-5
3	3	Adult Salamander Odor	Larval Salamander Odor	30	27	-3
6	6	Adult Salamander Odor	Larval Salamander Odor	9	7	-2
5	5	Adult Salamander Odor	Larval Salamander Odor	18	16	-2
5	5	Adult Salamander Odor	Larval Salamander Odor	13	12	-1
3	3	Adult Salamander Odor	Larval Salamander Odor	23	22	-1
1	1	Adult Salamander Odor	Larval Salamander Odor	20	20	0
4	4	Adult Salamander Odor	Larval Salamander Odor	45	45	0
5	5	Adult Salamander Odor	Larval Salamander Odor	13	14	1
6	6	Adult Salamander Odor	Larval Salamander Odor	56	57	1
2	2	Adult Salamander Odor	Larval Salamander Odor	11	12	1
6	6	Adult Salamander Odor	Larval Salamander Odor	7	9	2
1	1	Adult Salamander Odor	Larval Salamander Odor	6	8	2
3	3	Adult Salamander Odor	Larval Salamander Odor	34	37	3
5	5	Adult Salamander Odor	Larval Salamander Odor	10	15	5
4	4	Adult Salamander Odor	Larval Salamander Odor	16	23	7
6	6	Adult Salamander Odor	Larval Salamander Odor	13	20	7
5	5	Adult Salamander Odor	Larval Salamander Odor	20	27	7
6	6	Adult Salamander Odor	Larval Salamander Odor	8	17	9
3	3	Adult Salamander Odor	Larval Salamander Odor	22	31	9
6	6	Adult Salamander Odor	Larval Salamander Odor	8	17	9
6	6	Adult Salamander Odor	Larval Salamander Odor	37	49	12
5	5	Adult Salamander Odor	Larval Salamander Odor	20	33	13
4	4	Adult Salamander Odor	Larval Salamander Odor	17	32	15
6	6	Adult Salamander Odor	Larval Salamander Odor	18	40	22
1	1	Adult Salamander Odor	Larval Salamander Odor	18	42	24
6	6	Adult Salamander Odor	Larval Salamander Odor	18	50	32
1	1	Adult Salamander Odor	Larval Salamander Odor	17	49	32
9	3	Larval Salamander Odor	Adult Salamander Odor	34	5	-29
10	4	Larval Salamander Odor	Adult Salamander Odor	46	19	-27
12	6	Larval Salamander Odor	Adult Salamander Odor	50	24	-26
7	1	Larval Salamander Odor	Adult Salamander Odor	49	26	-23
10	4	Larval Salamander Odor	Adult Salamander Odor	28	5	-23
10	4	Larval Salamander Odor	Adult Salamander Odor	22	1	-21
9	3	Larval Salamander Odor	Adult Salamander Odor	41	21	-20
9	3	Larval Salamander Odor	Adult Salamander Odor	26	6	-20
9	3	Larval Salamander Odor	Adult Salamander Odor	19	0	-19
9	3	Larval Salamander Odor	Adult Salamander Odor	29	11	-18
11	5	Larval Salamander Odor	Adult Salamander Odor	21	5	-16
7	1	Larval Salamander Odor	Adult Salamander Odor	29	15	-14
10	4	Larval Salamander Odor	Adult Salamander Odor	21	8	-13
11	5	Larval Salamander Odor	Adult Salamander Odor	12	0	-12
10	4	Larval Salamander Odor	Adult Salamander Odor	29	18	-11
9	3	Larval Salamander Odor	Adult Salamander Odor	19	9	-10
11	5	Larval Salamander Odor	Adult Salamander Odor	22	12	-10
7	1	Larval Salamander Odor	Adult Salamander Odor	30	20	-10
12	6	Larval Salamander Odor	Adult Salamander Odor	26	17	-9
12	6	Larval Salamander Odor	Adult Salamander Odor	50	41	-9
9	3	Larval Salamander Odor	Adult Salamander Odor	65	56	-9
11	5	Larval Salamander Odor	Adult Salamander Odor	18	10	-8
9	3	Larval Salamander Odor	Adult Salamander Odor	47	39	-8
8	2	Larval Salamander Odor	Adult Salamander Odor	14	7	-7
8	2	Larval Salamander Odor	Adult Salamander Odor	9	2	-7
7	1	Larval Salamander Odor	Adult Salamander Odor	16	10	-6
8	2	Larval Salamander Odor	Adult Salamander Odor	13	8	-5
9	3	Larval Salamander Odor	Adult Salamander Odor	40	35	-5
11	5	Larval Salamander Odor	Adult Salamander Odor	16	11	-5
9	3	Larval Salamander Odor	Adult Salamander Odor	22	17	-5
11	5	Larval Salamander Odor	Adult Salamander Odor	9	5	-4
9	3	Larval Salamander Odor	Adult Salamander Odor	27	24	-3
12	6	Larval Salamander Odor	Adult Salamander Odor	16	14	-2
10	4	Larval Salamander Odor	Adult Salamander Odor	31	30	-1
8	2	Larval Salamander Odor	Adult Salamander Odor	55	56	1
9	3	Larval Salamander Odor	Adult Salamander Odor	53	56	3
12	6	Larval Salamander Odor	Adult Salamander Odor	16	19	3
9	3	Larval Salamander Odor	Adult Salamander Odor	13	19	6
11	5	Larval Salamander Odor	Adult Salamander Odor	33	39	6
10	4	Larval Salamander Odor	Adult Salamander Odor	21	27	6
9	3	Larval Salamander Odor	Adult Salamander Odor	21	28	7
12	6	Larval Salamander Odor	Adult Salamander Odor	9	18	9
10	4	Larval Salamander Odor	Adult Salamander Odor	6	19	13
10	4	Larval Salamander Odor	Adult Salamander Odor	49	62	13
8	2	Larval Salamander Odor	Adult Salamander Odor	24	38	14
12	6	Larval Salamander Odor	Adult Salamander Odor	8	23	15
7	1	Larval Salamander Odor	Adult Salamander Odor	10	29	19
12	6	Larval Salamander Odor	Adult Salamander Odor	9	31	22
8	2	Larval Salamander Odor	Adult Salamander Odor	6	30	24
7	1	Larval Salamander Odor	Adult Salamander Odor	9	34	25
7	1	Larval Salamander Odor	Adult Salamander Odor	21	50	29
7	1	Larval Salamander Odor	Adult Salamander Odor	14	47	33
11	5	Larval Salamander Odor	Larval Salamander Odor	67	12	-55
8	2	Larval Salamander Odor	Larval Salamander Odor	67	12	-55
12	6	Larval Salamander Odor	Larval Salamander Odor	51	3	-48
8	2	Larval Salamander Odor	Larval Salamander Odor	44	8	-36
12	6	Larval Salamander Odor	Larval Salamander Odor	42	7	-35
12	6	Larval Salamander Odor	Larval Salamander Odor	42	8	-34
12	6	Larval Salamander Odor	Larval Salamander Odor	45	11	-34
11	5	Larval Salamander Odor	Larval Salamander Odor	71	39	-32
7	1	Larval Salamander Odor	Larval Salamander Odor	43	14	-29
12	6	Larval Salamander Odor	Larval Salamander Odor	38	10	-28
10	4	Larval Salamander Odor	Larval Salamander Odor	52	24	-28
10	4	Larval Salamander Odor	Larval Salamander Odor	43	18	-25
10	4	Larval Salamander Odor	Larval Salamander Odor	41	16	-25
7	1	Larval Salamander Odor	Larval Salamander Odor	57	33	-24
12	6	Larval Salamander Odor	Larval Salamander Odor	41	18	-23
10	4	Larval Salamander Odor	Larval Salamander Odor	24	8	-16
11	5	Larval Salamander Odor	Larval Salamander Odor	66	52	-14
7	1	Larval Salamander Odor	Larval Salamander Odor	19	8	-11
7	1	Larval Salamander Odor	Larval Salamander Odor	25	15	-10
10	4	Larval Salamander Odor	Larval Salamander Odor	14	4	-10
7	1	Larval Salamander Odor	Larval Salamander Odor	66	58	-8
10	4	Larval Salamander Odor	Larval Salamander Odor	13	5	-8
10	4	Larval Salamander Odor	Larval Salamander Odor	18	14	-4
8	2	Larval Salamander Odor	Larval Salamander Odor	46	43	-3
10	4	Larval Salamander Odor	Larval Salamander Odor	22	20	-2
8	2	Larval Salamander Odor	Larval Salamander Odor	7	5	-2
11	5	Larval Salamander Odor	Larval Salamander Odor	23	22	-1
11	5	Larval Salamander Odor	Larval Salamander Odor	6	7	1
11	5	Larval Salamander Odor	Larval Salamander Odor	28	31	3
9	3	Larval Salamander Odor	Larval Salamander Odor	7	10	3
10	4	Larval Salamander Odor	Larval Salamander Odor	8	12	4
12	6	Larval Salamander Odor	Larval Salamander Odor	18	24	6
8	2	Larval Salamander Odor	Larval Salamander Odor	17	24	7
8	2	Larval Salamander Odor	Larval Salamander Odor	9	16	7
10	4	Larval Salamander Odor	Larval Salamander Odor	7	16	9
10	4	Larval Salamander Odor	Larval Salamander Odor	11	21	10
7	1	Larval Salamander Odor	Larval Salamander Odor	10	21	11
10	4	Larval Salamander Odor	Larval Salamander Odor	7	22	15
11	5	Larval Salamander Odor	Larval Salamander Odor	22	38	16
12	6	Larval Salamander Odor	Larval Salamander Odor	7	25	18
8	2	Larval Salamander Odor	Larval Salamander Odor	19	38	19
11	5	Larval Salamander Odor	Larval Salamander Odor	6	25	19
13	1	water	Adult Salamander Odor	67	30	-37
16	4	water	Adult Salamander Odor	44	10	-34
17	5	water	Adult Salamander Odor	31	1	-30
16	4	water	Adult Salamander Odor	36	6	-30
18	6	water	Adult Salamander Odor	38	20	-18
13	1	water	Adult Salamander Odor	16	0	-16
17	5	water	Adult Salamander Odor	37	22	-15
16	4	water	Adult Salamander Odor	35	21	-14
13	1	water	Adult Salamander Odor	17	4	-13
16	4	water	Adult Salamander Odor	18	6	-12
13	1	water	Adult Salamander Odor	16	5	-11
13	1	water	Adult Salamander Odor	36	27	-9
18	6	water	Adult Salamander Odor	42	34	-8
14	2	water	Adult Salamander Odor	7	0	-7
14	2	water	Adult Salamander Odor	40	34	-6
14	2	water	Adult Salamander Odor	18	14	-4
14	2	water	Adult Salamander Odor	20	17	-3
17	5	water	Adult Salamander Odor	7	4	-3
14	2	water	Adult Salamander Odor	13	11	-2
17	5	water	Adult Salamander Odor	54	52	-2
17	5	water	Adult Salamander Odor	33	31	-2
17	5	water	Adult Salamander Odor	9	8	-1
14	2	water	Adult Salamander Odor	9	8	-1
14	2	water	Adult Salamander Odor	11	10	-1
18	6	water	Adult Salamander Odor	12	12	0
16	4	water	Adult Salamander Odor	6	6	0
16	4	water	Adult Salamander Odor	60	61	1
18	6	water	Adult Salamander Odor	76	77	1
18	6	water	Adult Salamander Odor	19	25	6
18	6	water	Adult Salamander Odor	6	15	9
17	5	water	Adult Salamander Odor	12	21	9
16	4	water	Adult Salamander Odor	6	15	9
17	5	water	Adult Salamander Odor	8	18	10
18	6	water	Adult Salamander Odor	33	45	12
17	5	water	Adult Salamander Odor	29	42	13
17	5	water	Adult Salamander Odor	10	24	14
13	1	water	Adult Salamander Odor	10	25	15
13	1	water	Adult Salamander Odor	15	35	20
16	4	water	Adult Salamander Odor	25	47	22
18	6	water	Adult Salamander Odor	13	36	23
17	5	water	Adult Salamander Odor	18	43	25
15	3	water	Larval Salamander Odor	62	18	-44
15	3	water	Larval Salamander Odor	70	30	-40
18	6	water	Larval Salamander Odor	52	21	-31
18	6	water	Larval Salamander Odor	55	29	-26
17	5	water	Larval Salamander Odor	25	0	-25
15	3	water	Larval Salamander Odor	56	33	-23
17	5	water	Larval Salamander Odor	64	41	-23
15	3	water	Larval Salamander Odor	53	33	-20
15	3	water	Larval Salamander Odor	21	2	-19
13	1	water	Larval Salamander Odor	16	2	-14
15	3	water	Larval Salamander Odor	26	13	-13
14	2	water	Larval Salamander Odor	52	39	-13
18	6	water	Larval Salamander Odor	12	0	-12
13	1	water	Larval Salamander Odor	49	37	-12
17	5	water	Larval Salamander Odor	23	11	-12
14	2	water	Larval Salamander Odor	21	10	-11
15	3	water	Larval Salamander Odor	11	0	-11
17	5	water	Larval Salamander Odor	56	46	-10
13	1	water	Larval Salamander Odor	26	17	-9
16	4	water	Larval Salamander Odor	35	27	-8
15	3	water	Larval Salamander Odor	19	12	-7
13	1	water	Larval Salamander Odor	9	2	-7
17	5	water	Larval Salamander Odor	6	0	-6
14	2	water	Larval Salamander Odor	9	3	-6
13	1	water	Larval Salamander Odor	9	4	-5
18	6	water	Larval Salamander Odor	7	3	-4
14	2	water	Larval Salamander Odor	42	40	-2
13	1	water	Larval Salamander Odor	14	12	-2
13	1	water	Larval Salamander Odor	9	7	-2
16	4	water	Larval Salamander Odor	6	4	-2
15	3	water	Larval Salamander Odor	17	16	-1
18	6	water	Larval Salamander Odor	42	42	0
15	3	water	Larval Salamander Odor	15	15	0
16	4	water	Larval Salamander Odor	36	37	1
17	5	water	Larval Salamander Odor	20	21	1
18	6	water	Larval Salamander Odor	26	28	2
16	4	water	Larval Salamander Odor	15	17	2
18	6	water	Larval Salamander Odor	10	12	2
13	1	water	Larval Salamander Odor	36	41	5
16	4	water	Larval Salamander Odor	10	15	5
15	3	water	Larval Salamander Odor	8	13	5
15	3	water	Larval Salamander Odor	7	15	8
16	4	water	Larval Salamander Odor	38	46	8
18	6	water	Larval Salamander Odor	28	36	8
14	2	water	Larval Salamander Odor	12	21	9
14	2	water	Larval Salamander Odor	11	21	10
13	1	water	Larval Salamander Odor	6	16	10
17	5	water	Larval Salamander Odor	15	25	10
16	4	water	Larval Salamander Odor	50	62	12
18	6	water	Larval Salamander Odor	27	41	14
16	4	water	Larval Salamander Odor	7	22	15
13	1	water	Larval Salamander Odor	17	35	18
14	2	water	Larval Salamander Odor	20	40	20
18	6	water	Larval Salamander Odor	11	35	24
16	4	water	Larval Salamander Odor	9	33	24
